# Supplementary material for: Transcriptomic Analysis of Gibberellin-Mediated Flower Opening Process in Tree Peony (Paeonia suffruticosa)
Source: Plants (Basel). 2025 Mar 23;14(7):1002. doi: 10.3390/plants14071002 (PMC11990408; doi:10.3390/plants14071002)
Supplement: Supplementary file 1 [file plants-14-01002-s001.zip]

Archive with 1 entries (1 files):
- plants-3523508-supplementary.pdf
